# Supplementary material for: Urban sparrows respond to a sexually selected trait with increased aggression in noise
Source: Sci Rep. 2018 May 14;8:7505. doi: 10.1038/s41598-018-25834-6 (PMC5951809; doi:10.1038/s41598-018-25834-6)
Supplement: Supplementary file 1 — Supplementary Dataset 1 [file 41598_2018_25834_MOESM1_ESM.xlsx]

## Sheet: Stimuli
Set #	Bandwidth	Trill rate	Deviation	Category
1	3879.3	12.5291	17.0728	A
1	2559.7	12.5291	27.7144	B
1	3879.3	6.18648	23.4152	C
2	3877.6	11.9048	17.7108	A
2	2772.9	11.9048	26.6194	B
2	3877.6	6.37639	23.239	C
3	4186.2	11.9048	15.2222	A
3	3435.9	11.9048	21.2728	B
3	4186.2	6.11674	21.01	C
4	4258.4	11.9048	14.6399	A
4	3184.1	11.9048	23.3034	B
4	4258.4	6.1	20.4445	C
5	4409.4	12.0482	13.2788	A
5	3472	12.0482	20.8382	B
5	4409.4	6.33886	18.9879	C
6	4113.1	12.0482	15.6682	A
6	3256.4	12.0482	22.5769	B
6	4113.1	6.66667	21.0496	C
7	2768.7	11.9048	26.6532	A
7	1975.7	11.9048	33.0482	B
7	2768.7	6.25	32.3078	C
8	4076.6	11.1129	16.8979	A
8	3452.6	11.1129	21.93	B
8	4076.6	6.25	21.7606	C
9	4130.8	11.4943	16.0794	A
9	3508.7	11.4943	21.0962	B
9	4130.8	6.66667	20.9068	C
10	4104.7	12.0482	15.736	A
10	2847.4	12.0482	25.8752	B
10	4104.7	6.66667	21.1173	C
11	3702.2	9.52381	21.5061	A
11	3147.7	9.52381	25.9778	B
11	3702.2	6.25	24.7798	C
12	4086.4	10.7527	17.179	A
12	3104.5	10.7527	25.0973	B
12	4086.4	6.25	21.6816	C
13	4063.3	9.34579	18.7721	A
13	3206.8	9.34579	25.6792	B
13	4063.3	6.25	21.8678	C
14	5424.1	10.728	6.41618	A
14	4699.8	10.728	12.2571	B
14	5424.1	6.25	10.894	C
15	3763.8	10.7527	19.7805	A
15	3166.4	10.7527	24.5981	B
15	3763.8	6.25	24.2831	C
16	3556.2	11.6279	20.5795	A
16	3007.1	11.6279	25.0076	B
16	3556.2	6.25	25.9572	C
17	4186.6	12.0482	15.0755	A
17	3168.8	12.0482	23.2833	B
17	4186.6	6.2167	20.9068	C

## Sheet: Playback Data
Bird	Location	Type	SET	playback distance (m)	post dist (m)	latency to approach (s)	lat.app.trans	Date	Laeq	Stimulus
BABE A	Baker Beach	A	12	12	10.3889	210	22	2016-05-26	45.9	Set 12 Type A
BABE A	Baker Beach	B	12	17.3333	12.1944	80	9	2016-05-28	44.3	Set 12 Type B
BABE A	Baker Beach	C	12	18	10.6667	90	10	42514	47.9	Set 12 Type C
BABE D	Baker Beach	A	13	3.5	8.05556	10	2	2016-05-26	50	Set 13 Type A
BABE D	Baker Beach	B	13	2.05556	2.27778	30	4	2016-05-24	55.5	Set 13 Type B
BABE D	Baker Beach	C	13	2.94444	5.72222	10	2	42518	50.5	Set 13 Type C
BABE K	Baker Beach	A	15	1.11111	1.44444	10	2	2016-05-28	62.6	Set 15 Type A
BABE K	Baker Beach	B	15	4.77778	1	10	2	2016-05-26	57.7	Set 15 Type B
BABE K	Baker Beach	C	15	1.61111	13.6944	10	2	42514	57.3	Set 15 Type C
BE1	Battery East	A	2	1.11111	11.3714	0	3	2016-05-27	62.2	Set 2 Type A
BE1	Battery East	B	2	7	9.6	40	2	2016-05-23	63.4	Set 2 Type B
BE1	Battery East	C	2	8	14.6667	30	1	42515	64.4	Set 2 Type C
BE3	Battery East	A	3	5.5	7.69444	30	1	2016-05-25	53.9	Set 3 Type A
BE3	Battery East	B	3	4.22222	1.44444	70	5	2016-05-27	52.6	Set 3 Type B
BE3	Battery East	C	3	1.33333	8.66667	0	4	42513	56.4	Set 3 Type C
BE8	Battery East	A	5	6	12	0	4	2016-05-25	57.1	Set 5 Type A
BE8	Battery East	B	5	6	6	0	8	2016-05-23	60.7	Set 5 Type B
BE8	Battery East	C	5	18	8.5	120	1	42517	54.3	Set 5 Type C
BW11	Battery West	A	1	1.61111	1	10	1	2016-05-23	55.4	Set 1 Type A
BW11	Battery West	B	1	18.4444	9.26667	30	1	2016-05-25	55	Set 1 Type B
BW11	Battery West	C	1	12.0556	3	80	13	42517	56.4	Set 1 Type C
BW13	Battery West	A	7	2.5	2.44444	20	1	2016-05-23	51.6	Set 7 Type A
BW13	Battery West	B	7	5.55556	1.33333	70	3	2016-05-25	48.7	Set 7 Type B
BW13	Battery West	C	7	2.88889	3.27778	10	11	42517	58.2	Set 7 Type C
BW16	Battery West	A	11	1	6.19444	0	2	2016-05-25	54.7	Set 11 Type A
BW16	Battery West	B	11	1	1.22222	0	4	2016-05-27	56.5	Set 11 Type B
BW16	Battery West	C	11	1.33333	1.11111	20	9	42513	56.5	Set 11 Type C
BW20	Battery West	A	6	9.11765	6.88889	60	3	2016-05-25	59.7	Set 6 Type A
BW20	Battery West	B	6	3.5	3.75	10	8	2016-05-29	51.7	Set 6 Type B
BW20	Battery West	C	6	2.16667	7.63889	10	2	42517	55.1	Set 6 Type C
BW3	Battery West	A	10	6	6	540	1	2016-05-27	51.5	Set 10 Type A
BW3	Battery West	B	10	8.33333	17	0	1	2016-05-23	55.7	Set 10 Type B
BW3	Battery West	C	10	4.22222	6	60	3	42515	47.2	Set 10 Type C
Fort Point Sign	Battery East	A	6	1	6.69444	0	7	2016-05-27	57.7	Set 6 Type A
Fort Point Sign	Battery East	B	6	1.55556	3.58333	20	2	2016-05-25	61.4	Set 6 Type B
Fort Point Sign	Battery East	C	6	14.3333	1.91667	100	2	42513	59.6	Set 6 Type C
FWSC1	Fort Scott	A	5	1.44444	3.5	20	55	2016-05-29	54.5	Set 5 Type A
FWSC1	Fort Scott	B	5	1.72222	12.9444	10	1	2016-05-27	47.9	Set 5 Type B
FWSC1	Fort Scott	C	5	2.61111	10.6111	10	7	42515	48.9	Set 5 Type C
FWSC10	Fort Scott	A	1	1	1	0	3	2016-05-27	55	Set 1 Type A
FWSC10	Fort Scott	B	1	3.11111	2.88889	10	2	2016-05-29	50.9	Set 1 Type B
FWSC10	Fort Scott	C	1	1.58824	17.9474	10	2	42515	49.8	Set 1 Type C
FWSC9	Fort Scott	A	4	3.44444	6.41667	10	1	2016-05-27	59.8	Set 4 Type A
FWSC9	Fort Scott	B	4	7.94444	2.77778	40	2	2016-05-25	53.9	Set 4 Type B
FWSC9	Fort Scott	C	4	3.83333	3.69444	20	2	42519	54.8	Set 4 Type C
Graffiti house	Baker Beach	A	14	2.22222	6.63889	20	2	2016-05-24	54.3	Set 14 Type A
Graffiti house	Baker Beach	B	14	9.11111	8.55556	10	5	2016-05-28	54	Set 14 Type B
Graffiti house	Baker Beach	C	14	7.5	18.8333	0	3	42516	44.6	Set 14 Type C
LODU2	Lobos Dunes	A	9	3.27778	8.94444	10	2	2016-05-28	48.3	Set 9 Type A
LODU2	Lobos Dunes	B	9	9.88889	8.91667	80	9	2016-05-24	46.1	Set 9 Type B
LODU2	Lobos Dunes	C	9	4.83333	6.88889	10	2	42516	48.6	Set 9 Type C
LODU3	Lobos Dunes	A	8	1	3.55556	0	1	2016-05-26	56.3	Set 8 Type A
LODU3	Lobos Dunes	B	8	4.16667	1.11111	10	2	2016-05-24	60.9	Set 8 Type B
LODU3	Lobos Dunes	C	8	2.27778	1.5	0	1	42518	58.4	Set 8 Type C
LODU4	Lobos Dunes	A	17	2.22222	8.02778	10	2	2016-05-28	60.3	Set 17 Type A
LODU4	Lobos Dunes	B	17	18.7778	24	20	3	2016-05-26	59.5	Set 17 Type B
LODU4	Lobos Dunes	C	17	1.88889	7.58333	10	2	42514	60.6	Set 17 Type C
MS/WR	Lobos Dunes	A	2	7.33333	20.6667	0	1	2016-05-24	48.3	Set 2 Type A
MS/WR	Lobos Dunes	B	2	6	8.66667	0	1	2016-05-26	51	Set 2 Type B
MS/WR	Lobos Dunes	C	2	4.83333	11.6667	10	2	42518	45.9	Set 2 Type C
RG/YS	Lobos Dunes	A	17	12	12	110	12	2016-05-24	49.6	Set 17 Type A
RG/YS	Lobos Dunes	B	17	18.6667	21.3333	60	7	2016-05-26	49.3	Set 17 Type B
RG/YS	Lobos Dunes	C	17	12	19.3333	120	13	42518	45.9	Set 17 Type C
S/R	Lobos Dunes	A	16	3.44444	5.66667	10	2	2016-05-28	53.6	Set 16 Type A
S/R	Lobos Dunes	B	16	7.5	6	80	9	2016-05-24	52.9	Set 16 Type B
S/R	Lobos Dunes	C	16	3.83333	4.91667	50	6	42516	53.6	Set 16 Type C

## Sheet: Key
Header	Description
Bird	Individual bird name
Location	Location of birds territory or where song was recorded
Type	Type of Trial: A=fast trill, wide bandwidth, B=fast trill, narrow bandwidth, C=slow trill, wide bandwidth
SET	Set of Stimuli, 1-17
Average dist (m)	Average distance of the bird across both playback and postplayback
Playback distance (m)	Average distance of the bird during playback
Post dist (m)	Average distance of the bird during post-playback
Latency to approach (s)	The amount of seconds it took the bird to make a movement toward the speaker playing stimulus songs
Lat.app.trans	Latency to approach transformed such that immediate responses were not discounted as zeros
Date	Date of trial
Laeq	Noise level as measured by Laeq during the trial
Stimulus	The individual stimulus used during that trial
